# Supplementary material for: DNA Methylation Patterns of Chronic Explosive Breaching in U.S. Military Warfighters
Source: Front Neurol. 2020 Oct 23;11:1010. doi: 10.3389/fneur.2020.01010 (PMC7645105; doi:10.3389/fneur.2020.01010)
Supplement: Supplementary file 4 [file Table_1.XLSX]

## Sheet: Sheet 1
Site	ID	Age	TBI	Blast	Breaching History
site3	1	38	1	1	10-39
site3	2	27	0	0	40-99
site3	3	30	1	1	1-9
site3	4	30	1	1	10-39
site3	5	27	1	0	1-9
site3	6	31	1	1	40-99
site3	7	38	1	0	10-39
site3	8	36	1	0	1-9
site3	9	28	0	0	1-9
site3	10	29	1	0	10-39
site3	11	37	1	0	0
site3	12	36	1	0	1-9
site3	13	33	1	1	100-199
site3	14	25	1	0	40-99
site3	15	38	1	0	40-99
site3	16	30	1	0	10-39
site3	17	24	0	0	1-9
site3	18	30	0	0	10-39
site3	19	31	1	0	10-39
site3	20	24	1	0	10-39
site3	21	35	1	0	1-9
site3	22	27	1	0	200-399
site3	23	27	1	0	200-399
site3	24	31	1	0	100-199
site3	25	27	1	1	10-39
site3	26	34	1	1	100-199
site3	27	60	0	0	400+
site3	28	31	0	0	400+
site8	1	29	1	0	10-39
site8	2	27	1	0	40-99
site8	3	25	0	0	10-39
site8	4	40	1	0	0
site8	5	31	1	1	1-9
site8	6	26	1	1	1-9
site8	7	23	0	0	10-39
site8	8	21	0	0	1-9
site8	9	25	1	1	200-399
site8	10	27	1	0	10-39
site8	11	30	0	0	10-39
site8	12	28	0	0	1-9
site8	17	30	1	0	10-39
site8	19	31	1	1	400+
site8	20	24	0	0	10-39
site8	21	29	1	1	40-99
site8	22	43	1	0	10-39
site8	23	28	1	0	40-99
site8	24	27	1	0	100-199
site8	25	38	1	1	40-99
site8	26	33	0	0	200-399
site8	27	23	0	0	1-9
site8	28	25	1	0	100-199
site8	29	26	0	0	40-99
site8	30	33	1	0	10-39
site8	31	25	1	0	40-99
site8	32	30	1	1	40-99
site8	33	33	0	0	40-99
site8	35	60	0	0	400+
site8	36	31	0	0	400+
site8	37	33	0	0	10-39
Supplementary Table S1. Demographic data including site, ID, age, TBI history (0=no, 1=yes for endorsing history of TBI), blast-related TBI (0=no, 1=yes), and number of endorsed lifetime breaching events.
