# Supplementary material for: DNA Methylation Patterns of Chronic Explosive Breaching in U.S. Military Warfighters
Source: Front Neurol. 2020 Oct 23;11:1010. doi: 10.3389/fneur.2020.01010 (PMC7645105; doi:10.3389/fneur.2020.01010)
Supplement: Supplementary file 5 [file Table_2.XLSX]

## Sheet: Supplemental_TableS2
cpg	P.Value
cg19280014	1.90429e-06
cg23903004	2.25063e-06
cg16185386	2.26037e-06
cg23591039	2.48063e-06
cg09980176	2.56312e-06
cg08216465	6.64577e-06
cg09251630	1.25356e-05
cg08517826	1.30022e-05
cg12948524	1.53038e-05
cg27429745	1.55204e-05
cg15554863	1.86181e-05
cg17093223	1.8944e-05
cg26248908	2.01627e-05
cg14637771	2.01716e-05
cg07138355	2.11346e-05
cg26836125	2.39754e-05
cg06585982	2.44524e-05
cg16782425	2.55403e-05
cg00810316	2.56225e-05
cg07046047	2.76678e-05
cg05153347	2.8464e-05
cg25813150	2.8698e-05
cg14053575	2.93131e-05
cg25071886	2.96966e-05
cg00303811	3.11274e-05
cg17984720	3.1212e-05
cg05374960	3.17605e-05
cg15272654	3.22005e-05
cg03128522	3.23217e-05
cg17019997	3.31364e-05
cg13995092	3.6286e-05
cg06930386	3.76457e-05
cg09470640	3.86097e-05
cg04359527	3.94114e-05
cg12303247	3.97241e-05
cg16176825	3.97426e-05
cg14620622	4.03032e-05
cg19691993	4.18939e-05
cg17987112	4.27074e-05
cg20329084	4.37416e-05
cg01971388	4.46149e-05
cg06016811	4.49094e-05
cg08705351	4.54842e-05
cg14314653	4.56165e-05
cg08691775	4.60115e-05
cg15476699	4.79561e-05
cg08711902	4.86971e-05
cg07132809	5.30055e-05
cg00730549	5.33053e-05
cg02926868	5.5416e-05
cg25201327	5.66304e-05
cg08465708	5.74448e-05
cg26998274	5.99424e-05
cg04767343	6.12866e-05
cg07418124	6.16909e-05
cg04890606	6.18466e-05
cg00510327	6.38941e-05
cg17750139	6.50395e-05
cg22202031	7.17608e-05
cg14030586	7.26092e-05
cg23421608	7.52375e-05
cg07649412	7.66849e-05
cg08596591	7.741e-05
cg18179124	8.13622e-05
cg26524356	8.21118e-05
cg05952379	8.34674e-05
cg01333707	8.40153e-05
cg18485485	8.54061e-05
cg04569837	8.7282e-05
cg01070148	8.79016e-05
cg00906720	9.17287e-05
cg12164612	9.27427e-05
cg05714323	9.4992e-05
cg12991263	9.57227e-05
cg02336443	9.579e-05
cg04128394	9.7496e-05
cg21193520	0.000101721
cg04080733	0.000102378
cg17668949	0.000103658
cg03663955	0.000104974
cg05706437	0.000105452
cg10148727	0.000105836
cg17779979	0.000107443
cg00334532	0.000107929
cg01851970	0.000108068
cg10588211	0.000108223
cg05927763	0.0001085
cg26944301	0.000109934
cg06155992	0.000110835
cg27549887	0.000112979
cg01598129	0.000113202
cg09936658	0.000117255
cg14152912	0.000121788
cg11592503	0.000123106
cg00616931	0.000127998
cg19021708	0.00013009
cg05070690	0.000131992
cg26897713	0.000132491
cg14182820	0.000134543
cg21414424	0.000134952
cg08587397	0.000135353
cg25579085	0.000135432
cg02518591	0.000135699
cg02574861	0.000136211
cg01370117	0.000136773
cg22355607	0.000137394
cg14085715	0.00013745
cg22624827	0.000137873
cg13009087	0.000139211
cg27227177	0.000142932
cg13947046	0.000143079
cg17565795	0.000143557
cg04112200	0.00014443
cg16622520	0.00014598
cg11555752	0.000146791
cg02648251	0.000147663
cg07731916	0.000148038
cg21931212	0.00014874
cg07982359	0.000149786
cg14670058	0.000152407
cg14915165	0.000153518
cg01004980	0.000153735
cg08157638	0.000155578
cg25923883	0.000155732
cg03453917	0.000158204
cg18124977	0.000159133
cg08320674	0.00016183
ch.8.145820133F	0.0001625
cg10291205	0.000163358
cg13732858	0.000163444
cg17032757	0.000166629
cg01872077	0.000168841
cg25661677	0.000171167
cg21039878	0.000171422
cg06801419	0.00017256
cg00734993	0.000172656
cg12665742	0.000172727
cg22868961	0.000175141
cg04810980	0.000178113
cg22566973	0.000178148
cg14796030	0.000178443
cg19824710	0.000181226
cg15708219	0.000184404
cg24230075	0.000184777
cg26200271	0.000185737
cg05588330	0.000185966
cg09741221	0.000189228
cg14435695	0.000189845
cg02069008	0.000190837
cg15961716	0.000191171
cg17126924	0.000195301
cg23663954	0.000199964
cg07530063	0.000200195
cg22713923	0.000201582
cg20278075	0.000201752
cg08326794	0.000203912
cg01423911	0.000204597
cg01496381	0.000207273
cg02626498	0.000209097
cg08118902	0.000209501
cg12078588	0.000210965
cg13857299	0.000211588
cg08981532	0.000212055
cg11608582	0.000213143
cg07775305	0.000215351
cg13711424	0.000215794
cg05993512	0.000216367
cg25773447	0.000221592
cg07075268	0.000222206
cg14085166	0.000222841
cg21285895	0.000224905
cg06796996	0.000225992
cg04555735	0.000227363
cg11623436	0.000227659
cg03258472	0.000228301
cg03292648	0.000228514
cg25411363	0.000229208
cg26272893	0.000230019
cg11569318	0.00023215
cg17474567	0.000233203
cg03472313	0.000236711
cg11072201	0.000238378
cg03807883	0.000240042
cg02639169	0.000240394
cg18901478	0.000240868
cg04020999	0.00024093
cg14703784	0.000241526
cg01454481	0.000242054
cg00452709	0.000242874
cg26361965	0.000243245
cg06593565	0.000243779
cg20547403	0.000246221
cg22697223	0.00024691
cg20731804	0.000247135
cg14218037	0.000247728
cg26134868	0.000249104
cg12349643	0.000249436
cg20177172	0.000250149
cg24631222	0.000252463
cg03707308	0.000254442
cg02555306	0.00025551
cg13874777	0.000256729
cg07333305	0.000258359
cg05460956	0.000258907
cg23989409	0.000262108
cg01465573	0.000264237
cg19901889	0.000265344
cg20110719	0.000265529
cg17620251	0.000265552
cg08230983	0.000265779
cg24950828	0.000265934
cg17792379	0.000267273
cg17793074	0.000268331
cg18101022	0.000269729
cg14647185	0.000270397
cg20803547	0.000271301
cg01107031	0.000274052
cg16362594	0.000274987
cg05780100	0.000275501
cg03422016	0.000277367
cg13782728	0.000277783
cg23778149	0.000278221
cg02226869	0.000278837
cg14204124	0.000279601
cg01879458	0.000281368
cg04287686	0.000282956
cg13645732	0.00028411
cg12988996	0.000288453
cg19911844	0.000288875
cg04045079	0.000289119
cg21514347	0.000290484
cg17443668	0.000291914
cg10543136	0.000295155
cg08101160	0.000295296
cg24666355	0.000295405
cg04092013	0.000296122
cg00750402	0.000296682
cg23588086	0.000298988
cg23918676	0.000299248
cg08386490	0.000299916
cg04173864	0.000300979
cg00566920	0.000301948
cg24906943	0.000302254
cg24924930	0.000302351
cg17891968	0.000303361
cg08393660	0.00030447
cg27003776	0.000306314
cg12676603	0.000306334
cg16276942	0.000309737
cg06250905	0.000310103
cg07845228	0.000312273
cg25055392	0.00031471
cg04669815	0.000315664
cg09513307	0.000317496
cg24446417	0.000318536
cg16191359	0.000323767
cg14577670	0.000325914
cg01183650	0.000328765
cg13582724	0.000328985
cg17945195	0.000330573
cg18179371	0.000332116
cg06491358	0.000333259
cg27413008	0.000334095
cg17152757	0.00033492
cg15709604	0.000336526
cg04382108	0.000337205
cg20930831	0.000338981
cg01768936	0.000339664
cg10666248	0.000341457
cg02145593	0.000345162
cg08400844	0.000345209
cg14382976	0.000345432
cg05602527	0.000345895
cg01927550	0.000348138
cg01519158	0.000348521
cg15187939	0.000349963
cg01244946	0.000350938
cg11647489	0.000351375
cg24768821	0.000353096
cg26101485	0.000353748
cg18348226	0.000354599
cg17202382	0.000361643
cg24591318	0.000362551
cg07740693	0.000362993
cg22439613	0.000363445
cg25519208	0.000363917
cg27612082	0.000367538
cg12375315	0.000368701
cg04578717	0.000371018
cg11395579	0.000373223
cg17097571	0.00037331
cg13340442	0.000375828
cg10718066	0.000376562
cg23166374	0.000376802
cg08683210	0.000378006
cg17822427	0.000380359
cg22066000	0.00038051
cg00617866	0.000380559
cg21318105	0.000380674
cg21198455	0.00038187
cg14802534	0.000383522
cg17759604	0.000384794
cg00171556	0.000385398
cg10729726	0.000387617
cg24214638	0.000389019
cg10047740	0.000389382
cg00467592	0.00039194
cg16429124	0.000392789
cg15573253	0.000392895
cg20908204	0.000393685
cg12961069	0.000394372
cg12728309	0.000394514
cg23736020	0.000394678
cg03104878	0.00039833
cg07500936	0.000399227
cg14195684	0.000401188
cg01314597	0.000402099
cg15369199	0.00040444
cg03874089	0.000405158
cg26196760	0.000405424
cg02292475	0.000405499
cg13135437	0.000405562
cg17689490	0.000406202
cg09142587	0.000406238
cg18389845	0.000408819
cg15131316	0.000409022
cg07395932	0.000409418
cg08244436	0.000409725
cg23253914	0.000413252
cg00214250	0.000413328
cg26282150	0.000414311
cg26885517	0.000414752
cg03132688	0.000419006
cg15085603	0.000419031
cg03075561	0.00041909
cg06829293	0.000419739
cg23194229	0.00042063
cg15431659	0.000422329
cg05572488	0.000424765
cg20463407	0.000429396
cg15026767	0.000430759
cg11838463	0.000433007
cg12929930	0.000433056
cg23404573	0.000434323
cg24703706	0.000435725
cg12914151	0.000435862
cg26697065	0.000436686
cg25699121	0.000437155
cg06286267	0.000437577
cg08931363	0.000437648
cg23854667	0.000438107
cg16855870	0.000438405
cg02739280	0.000438662
cg02574502	0.0004393
cg05517208	0.000439412
cg26951406	0.000439656
cg06907588	0.000440386
cg14540555	0.000440619
cg19199407	0.000441141
cg20439816	0.00044551
cg00713037	0.000447557
cg27126924	0.000447901
cg10513204	0.000450245
cg02440668	0.00045066
cg21925975	0.00045176
cg10660865	0.00045569
cg06763443	0.000457531
cg13172359	0.000458493
cg00571292	0.000461571
cg24832908	0.000461819
cg17156665	0.000461942
cg08082792	0.000464628
cg22892840	0.000467328
cg05784589	0.00046821
cg21027124	0.000470025
cg19040195	0.000470536
cg03000419	0.000472425
cg08356693	0.000475626
cg01218047	0.000476456
cg11686526	0.000478451
cg25365214	0.000478626
cg06576464	0.000478761
cg16711011	0.000480632
cg04624363	0.000482895
cg19957506	0.000483599
cg04592201	0.000485641
cg09142020	0.000486489
cg11913538	0.000486961
cg07040405	0.000487306
cg12619015	0.000487756
cg22376897	0.000488946
cg06100147	0.000489221
cg10692528	0.00049004
cg08384285	0.000493564
cg21789620	0.000497696
cg11385042	0.000498199
cg18115244	0.000499773
cg16125762	0.000502022
cg21809942	0.000504367
cg09590778	0.00050498
cg09740078	0.000508255
cg10085849	0.000509915
cg13186466	0.000511887
cg20552282	0.000511984
cg15761904	0.000512047
cg16115720	0.000512749
cg04842038	0.000513141
cg01107157	0.000515361
cg23168971	0.000521027
cg24493306	0.00052195
cg05585475	0.000522049
cg21648202	0.000527085
cg23790326	0.000527245
cg27565144	0.000527521
cg01435118	0.000527627
cg14018478	0.000527911
cg24690054	0.000527969
cg26668906	0.000528212
cg15227206	0.000528612
cg07626798	0.000530391
cg24606594	0.000531223
cg14973746	0.000532016
cg06928993	0.000538535
cg14735704	0.000539695
cg13689482	0.000540645
cg22614521	0.000541327
cg17494838	0.000541849
cg16328079	0.000542706
cg26787894	0.000543796
cg20711383	0.000545518
cg01386080	0.000547361
cg17258607	0.000547797
cg04949449	0.00054797
cg14774762	0.000549655
cg08035069	0.000550363
cg05555455	0.000550491
cg16701124	0.000552395
cg05222188	0.000553107
cg03102991	0.000554277
cg25435819	0.000554811
cg01519897	0.000555016
cg26440297	0.000555909
cg27189481	0.000556288
cg13903162	0.000558513
cg14736111	0.00055853
cg18009484	0.000559
cg18267506	0.000560513
cg05620676	0.000560857
cg05765390	0.000560954
cg09103159	0.00056394
cg05280206	0.000566554
cg00639946	0.000567899
cg05889858	0.000567998
cg02880877	0.000573459
cg04040935	0.000573935
cg13467327	0.000577164
cg05188955	0.000578752
cg19105821	0.000580611
cg26322450	0.000583414
cg02824489	0.000583949
cg13943358	0.000584432
cg25288863	0.000585231
cg14087768	0.000585659
cg08879373	0.000586328
cg18029405	0.000586666
cg24002071	0.000594769
cg01858300	0.000594887
cg16016234	0.000599716
cg16149053	0.00060093
cg13669479	0.00060311
cg00408168	0.000604348
cg04775566	0.00060571
cg15008925	0.000606713
cg27303409	0.000606971
cg26635603	0.000607063
cg04593437	0.000609461
cg15554898	0.000609532
cg06873316	0.000611399
cg15621273	0.000615003
cg17651317	0.00061584
cg21511563	0.000616317
cg19720079	0.000617409
cg13502514	0.000622026
cg10531975	0.000622152
cg08546278	0.000626947
cg11881146	0.000627132
cg27211781	0.000627569
cg02814906	0.000627927
cg24695937	0.000628222
cg24446071	0.000628702
cg15141195	0.000632399
cg20104776	0.000634122
cg08552042	0.000634299
cg03350828	0.000634634
cg12737497	0.000635003
cg26226159	0.000635591
cg02772951	0.000639574
cg06898156	0.000642417
cg25152942	0.000643928
cg04396288	0.00064433
cg05126147	0.000645718
cg10015578	0.000645956
cg00834519	0.000646772
cg08081524	0.000647236
cg06102127	0.000648083
cg24033491	0.000648521
cg09465746	0.000652083
cg06174454	0.00065224
cg10091499	0.000652352
cg12312923	0.000655125
cg01665540	0.000656095
cg07102397	0.000657624
cg00267713	0.00065768
cg02647628	0.000657988
cg24636327	0.000659202
cg02523415	0.000659626
cg09282623	0.000660449
cg21463518	0.000660457
cg27060699	0.000660672
cg00095629	0.000660737
cg25420862	0.000665094
cg18260847	0.000665547
cg09703759	0.000666357
cg19157696	0.000666504
cg23817981	0.000666584
cg16976714	0.000667052
cg22886251	0.000670867
cg13450365	0.00067144
cg22547069	0.000672077
cg16997642	0.00067744
cg10189095	0.000680004
cg27144485	0.000680118
cg06119874	0.000682807
cg12224382	0.000684123
cg03354414	0.000685064
cg07628300	0.00068693
cg14947101	0.000687772
cg06863152	0.000689898
cg04346428	0.000691316
cg27089298	0.000692326
cg13570982	0.000696341
cg27546431	0.000696542
cg09163196	0.000698048
cg26014228	0.000702844
cg10803132	0.000704585
cg06588735	0.000706783
cg15357639	0.000707969
cg11159599	0.000708348
cg17591985	0.000709801
cg27050316	0.00071108
cg06751446	0.000711486
cg04202900	0.000712271
cg20057066	0.000712649
cg02627227	0.000712878
cg20022687	0.000714516
cg08992189	0.000715739
cg10860042	0.00071576
cg27449030	0.00071719
cg26218982	0.000718052
cg07197522	0.000721625
cg12394010	0.000725521
cg05155450	0.000725972
cg12031264	0.000726831
cg24608475	0.000727282
cg12305074	0.000727899
cg10973146	0.000728751
cg13677424	0.000731005
cg18155101	0.000732815
cg10113715	0.000734696
cg24596018	0.000736963
cg19186435	0.000738098
cg10313197	0.000738308
cg06220640	0.000738572
cg12584551	0.000740619
cg13933578	0.00074233
cg25914478	0.000742961
cg00019759	0.000745704
cg02827278	0.00074589
cg04438034	0.000746698
cg18858905	0.000746914
cg04098866	0.000748374
cg22497460	0.000748608
cg22531081	0.000749958
cg20179127	0.000750917
cg13137176	0.000751537
cg14566946	0.000752334
cg18305324	0.000752643
cg03998605	0.000755813
cg14268329	0.000760661
cg07995091	0.000761068
cg11731626	0.000762667
cg20702683	0.000763115
cg22536150	0.000764664
cg26935685	0.000765589
cg10409786	0.000767225
cg00921934	0.000768078
cg02681163	0.000769068
cg09738733	0.000769993
cg03667641	0.000770359
cg05125521	0.000772233
cg19478962	0.000774866
cg24206473	0.000775484
cg03424213	0.000777055
cg00778308	0.000779786
cg24741899	0.000780858
cg06654275	0.000782273
cg23359895	0.000788019
cg12464869	0.000788069
cg09844805	0.000789229
cg01105019	0.000790167
cg09868994	0.000791469
cg03012091	0.00079159
cg00039177	0.000791873
cg09783738	0.000795623
cg24614955	0.00079809
cg16638385	0.00079815
cg02891455	0.000799549
cg04941630	0.000799992
cg11672344	0.000800996
cg13883479	0.000805403
cg16243665	0.000807152
cg00197011	0.000810082
cg13403695	0.000812724
cg23590462	0.000813432
cg22959932	0.000813688
cg12243582	0.000814463
cg25170117	0.000815086
cg05295236	0.000815172
cg00770871	0.000815234
cg25925582	0.000817418
ch.5.2607995R	0.00081818
cg18802379	0.000819282
cg11890301	0.000820632
cg00461389	0.000822147
cg09077317	0.000823176
cg24089612	0.000824083
cg04427462	0.00082611
cg04314723	0.000826205
cg05108179	0.000828174
cg12170019	0.000828363
cg16904500	0.0008305
cg26690467	0.000833721
cg19737468	0.000834662
cg02420971	0.000836733
cg26395374	0.000839719
cg13227723	0.000842758
cg08954277	0.000843394
cg01928297	0.000846532
cg10614007	0.000846805
cg03510186	0.000846943
cg17542385	0.000847426
cg02526417	0.000847505
cg13902014	0.000849665
cg25806492	0.000850446
cg02441747	0.00085273
cg26708476	0.000852831
cg12078492	0.000854138
cg21942611	0.000854183
cg14884902	0.000855623
cg14580848	0.000857134
cg05996238	0.000857326
cg09411285	0.000857487
cg24157652	0.000858166
cg25105340	0.000860098
cg05460194	0.00086203
cg25671500	0.000862148
cg07289109	0.000864576
cg03014495	0.000865799
cg26003785	0.000867819
cg17427862	0.000871837
cg13327129	0.000872906
cg24228971	0.000873509
cg27003171	0.000873753
cg08876623	0.000877153
cg27486833	0.000877261
cg21240048	0.000877834
cg11883737	0.000878213
cg16635171	0.000879516
cg18687160	0.000880203
cg05250730	0.000880241
cg27431877	0.000880691
cg02488088	0.000882306
cg20424486	0.000883566
cg20650802	0.000883869
cg27227050	0.000884264
cg21520601	0.000884414
cg01259515	0.000886233
cg01712911	0.000887169
cg03223580	0.000887553
cg02886023	0.000889262
cg14964512	0.000889918
cg20463298	0.000890198
cg03275049	0.000890874
cg01336231	0.00089122
cg04618171	0.000892709
cg23801613	0.0008934
cg09981464	0.00089644
cg18350458	0.000897434
cg15945957	0.000903887
cg11431720	0.000905206
cg14187968	0.000905911
cg02598071	0.000906073
cg14608422	0.000910144
cg02827340	0.000910886
cg26294710	0.000911866
cg04451622	0.000912179
cg17448661	0.000917135
cg14464982	0.000917865
cg27381418	0.000918478
cg08818193	0.000919415
cg14520979	0.000920485
cg04678374	0.00092388
cg04472001	0.00092485
cg17722888	0.000924872
cg13741394	0.000925775
cg01288797	0.000927024
cg11362640	0.000928248
cg21828474	0.00092895
cg03634650	0.000929994
cg02010481	0.000930729
cg26795850	0.000933658
cg02600974	0.000934529
cg01433913	0.000934671
cg12091223	0.000942118
cg26619347	0.000944499
cg23716779	0.000945277
cg10739033	0.000946487
cg24612305	0.000946528
cg01762626	0.000946971
cg21125501	0.000947635
cg14770527	0.000947636
cg09272454	0.000947646
cg24158595	0.000949364
cg07378472	0.000951117
cg04424721	0.000951751
cg24559064	0.000953084
cg23815337	0.000955669
cg23175599	0.000957098
cg24547755	0.000957115
cg26987049	0.000957305
cg07725579	0.000957846
cg20422212	0.00095836
cg26510796	0.000958508
cg25007965	0.00095916
cg04441687	0.000960828
cg17434315	0.000965759
cg24831606	0.000966989
cg09388351	0.000967072
cg12506582	0.000967218
cg02217842	0.000969146
cg08971981	0.000972257
cg23468078	0.00097629
cg21703068	0.00097674
cg01892346	0.000979037
cg03508666	0.000979529
cg07397877	0.000980275
cg12288256	0.000980894
cg15183129	0.000981216
cg15050363	0.000983228
cg19741767	0.000983819
cg27432596	0.000983993
cg11655138	0.000986966
cg16448056	0.000987265
cg14601038	0.000987425
cg23699530	0.000987592
cg02625315	0.000989812
cg05613254	0.000990554
cg25620797	0.00099076
cg14219773	0.000991184
cg25205321	0.000991218
cg25007781	0.000993355
cg12446543	0.000994469
cg16294280	0.000994691
cg05618883	0.000996915
cg02776750	0.00100012
cg25893560	0.00100564
cg26074094	0.00100642
cg04106584	0.00100908
cg07544244	0.00100916
cg07984738	0.00101148
cg02852923	0.00101485
cg00801571	0.00101525
cg05127036	0.00101595
cg02846247	0.00101884
cg08908331	0.00102012
cg07744695	0.00102143
cg01177167	0.00102169
cg08750555	0.00102207
cg11157016	0.0010227
cg09595468	0.0010232
cg16048771	0.00102349
cg06981829	0.00102582
cg07068883	0.00102711
cg14613194	0.00102767
cg05877590	0.0010295
cg00168785	0.00102953
cg20776761	0.00103097
cg11681192	0.00103127
cg06933439	0.00103192
cg07712293	0.00103322
cg01475729	0.00103337
cg17806690	0.00103401
cg12210305	0.00103458
cg23924801	0.00103612
cg21526173	0.00103668
cg03346378	0.00103709
cg11186637	0.00103934
cg18202003	0.00104007
cg15499402	0.00104264
cg04923691	0.00104444
cg23240660	0.00104449
cg05400385	0.0010515
cg00957505	0.00105297
cg22282889	0.00105335
cg19963025	0.00105379
cg01694939	0.00105543
cg02832687	0.001059
cg19717146	0.00105941
cg00516222	0.00106455
cg14195992	0.00106531
cg05215637	0.00106583
cg05427356	0.00106647
cg18181034	0.00106948
cg27169819	0.00107018
cg15129777	0.0010707
cg11900328	0.00107095
cg12457427	0.00107103
cg13851368	0.0010722
cg05406774	0.00107672
cg20646016	0.0010787
cg08369977	0.00107889
cg01148120	0.00107916
cg19769182	0.00108375
cg15119324	0.00108411
cg00886695	0.00108494
cg24404118	0.00108543
cg24940576	0.00108601
cg06539924	0.00109172
cg01378698	0.00109178
cg02808683	0.00109261
cg01820004	0.00109265
cg09850661	0.00109314
cg10046667	0.00109315
cg01094440	0.00109596
cg00890658	0.00109696
cg27169379	0.00109766
cg05461153	0.00109779
cg01989866	0.00109891
cg16055869	0.00110146
cg03363115	0.00110168
cg13009446	0.00110418
cg27363829	0.00110476
cg07743759	0.00110545
cg18264173	0.00110661
cg00013677	0.00111132
cg08218944	0.00111138
cg26976078	0.00111202
cg13192712	0.00111406
cg14785557	0.0011178
cg01990334	0.00111918
cg19397037	0.00111943
cg21675832	0.00112024
cg07242556	0.00112128
cg08446121	0.00112393
cg25344239	0.00112474
cg18025976	0.00112605
cg14037641	0.00113135
cg21012238	0.00113362
cg03090969	0.00113415
cg27033479	0.00113594
cg06344544	0.00113686
cg13528956	0.00113721
cg12652917	0.00113775
cg16581032	0.00114283
cg23969311	0.00114305
cg18830251	0.00114374
cg17348479	0.00114429
cg10469383	0.0011448
cg02796725	0.00114562
cg04375599	0.00114693
cg08219991	0.00114733
cg04674568	0.00114751
cg21220719	0.00114991
cg11596387	0.00115023
cg07262001	0.00115242
cg03380406	0.00115444
cg03765206	0.00115699
cg07288631	0.00115883
cg10543634	0.0011603
cg03913374	0.00116032
cg22524508	0.00116327
cg09768303	0.00116544
cg08777084	0.00116594
cg14116222	0.00117414
cg11426590	0.00117417
cg26420413	0.00117618
cg06804788	0.001178
cg12094615	0.00117845
cg04724110	0.00118194
cg05456868	0.00118288
cg15841349	0.00118428
cg12603576	0.00118612
cg05008253	0.00118863
cg06536629	0.00118877
cg15847896	0.00119009
cg24143843	0.00119157
cg04254198	0.00119548
cg08131881	0.00119561
cg08954353	0.001198
cg03686760	0.00119902
cg07281948	0.00120013
cg06172918	0.00120164
cg19816011	0.00120321
cg26688191	0.00120514
cg02425372	0.00120537
cg08387944	0.0012065
cg12115391	0.00120752
cg22134823	0.00120782
cg01732472	0.00120796
cg18092471	0.00120845
cg03647701	0.00120958
cg06291328	0.00121041
cg16596935	0.00121082
cg16254155	0.00121169
cg23846046	0.00121243
cg21032628	0.00121722
cg26946880	0.00121786
cg14976342	0.00122245
cg05316309	0.00122488
cg20489847	0.00122554
cg19041054	0.00122583
cg07959609	0.0012299
cg10462503	0.00123032
cg15864992	0.00123066
cg24641193	0.00123117
cg10069277	0.00123187
cg13233166	0.00123442
cg15012572	0.0012364
cg09900314	0.00123697
cg05568836	0.00123752
cg14943392	0.00123979
cg16001495	0.00124108
cg15898414	0.00124113
cg12245370	0.00124575
cg02987250	0.00125057
cg05114748	0.00125401
cg18930529	0.00125684
cg19563426	0.00125699
cg24880387	0.001257
cg18151569	0.00125714
cg06076007	0.00125762
cg27512974	0.00125765
cg04863573	0.00125832
cg27588605	0.00125833
cg25716657	0.00125919
cg22851849	0.00126009
cg15838075	0.0012633
cg03270085	0.00126594
cg24888493	0.0012662
ch.1.2975077F	0.00126629
cg18340617	0.00126702
cg20282960	0.00126833
cg19190487	0.00126837
cg00356334	0.0012712
cg21029357	0.00127149
cg12487497	0.00127171
cg05044772	0.00127232
cg04678963	0.00127519
cg09491787	0.00127585
cg23352597	0.00127721
cg13680423	0.00127806
cg05446464	0.00127863
cg26119215	0.00127923
cg25391332	0.00128019
cg25134328	0.00128062
cg15212455	0.00128096
cg26829451	0.00128172
cg06493125	0.00128286
cg08182814	0.00128524
cg09082095	0.00128698
cg13063348	0.00128892
cg06696911	0.00128966
cg16521516	0.00128991
cg22561883	0.00129066
cg26933384	0.0012916
cg00420354	0.00129223
cg11944127	0.00129344
cg14508128	0.00129354
cg19860704	0.00129388
cg07608333	0.00129419
cg19456424	0.00129694
cg00292071	0.00129916
cg14290722	0.00129954
cg20395773	0.00130246
cg11159591	0.0013034
cg06426483	0.00130432
cg21790677	0.00130496
cg05233946	0.00130741
cg08762253	0.00130803
cg20526654	0.00130853
cg15120754	0.00130862
cg10019720	0.00130927
cg21181774	0.00131067
cg06702726	0.00131071
cg01895989	0.0013121
cg11564495	0.00131616
cg02021812	0.00131652
cg06329202	0.00131786
cg13607953	0.00132086
cg10575320	0.00132107
cg05351827	0.0013215
cg15649651	0.00132195
cg15854365	0.00132203
cg12383699	0.00132418
cg11752832	0.00132423
cg18347332	0.00132531
cg00478410	0.00132638
cg04377132	0.00132716
cg06569417	0.00132913
cg17087984	0.00133019
cg06807370	0.00133108
cg19751824	0.00133486
cg07540520	0.00133558
cg26904005	0.00133648
cg16871029	0.00134006
cg25289508	0.00134271
cg06644992	0.00134325
cg02717265	0.00134408
cg04139007	0.00134456
cg01098491	0.0013451
cg01787735	0.00134885
cg15119034	0.00134971
cg16862319	0.00135135
cg03135351	0.00135269
cg16531061	0.00135597
cg08124030	0.00136075
cg01385429	0.00136173
cg19897567	0.00136258
cg24493558	0.00136575
cg10192145	0.00136587
cg01655341	0.00137117
cg14919929	0.00137243
cg26662520	0.00137342
cg06410901	0.00137482
cg00742851	0.0013761
cg24130043	0.00137951
cg12395259	0.00137968
cg27205339	0.00138181
cg08057190	0.00138268
cg15331088	0.00138393
cg02004621	0.00138461
cg03721362	0.00138808
cg27338504	0.00138896
cg01321220	0.00138933
cg09604853	0.00138988
cg02924961	0.00139035
cg02256693	0.0013906
cg18804645	0.0013922
cg11420364	0.00139333
cg12380292	0.00139342
cg09501684	0.00139636
cg07986058	0.00139784
cg20809153	0.00139992
cg13618141	0.00140163
cg10883468	0.00140188
cg13823919	0.00140227
cg27030572	0.00140414
cg10912292	0.00140647
cg03765047	0.00140696
cg21896609	0.00140739
cg17309085	0.00141073
cg14839404	0.0014117
cg01685521	0.00141267
cg12461287	0.0014132
cg15529509	0.00141329
cg01002242	0.00141383
cg01392007	0.00141457
cg11027031	0.00141769
cg18816487	0.00141827
cg24617696	0.0014187
cg25937919	0.00141993
cg17976205	0.00142054
cg04768501	0.00142432
cg24330256	0.00142914
cg11982293	0.00143106
cg13703737	0.00143219
cg17911788	0.00143233
cg25305530	0.00143446
cg08247539	0.00143552
cg17747005	0.00143597
cg26974217	0.00143711
cg23541620	0.00143779
cg22095490	0.00143797
cg15229454	0.00144001
cg17274428	0.00144015
cg10658706	0.00144492
cg01146845	0.00144517
cg03707696	0.00144561
cg07165715	0.00144607
cg13028324	0.00144817
cg02570223	0.00144876
cg00365593	0.00145423
cg16419620	0.00145575
cg03646501	0.00145652
cg22138302	0.00145759
cg01330448	0.001459
cg04523868	0.00145954
cg21589858	0.00145962
cg14595059	0.00146299
cg00432583	0.00146414
cg23252845	0.0014645
cg17404712	0.00146464
cg03093944	0.00146558
cg14692952	0.00146576
cg21700723	0.00146691
cg22603982	0.00146776
cg04392981	0.00146807
cg25086512	0.0014691
cg00901867	0.00147093
cg03062757	0.00147555
cg05421799	0.00147613
cg11424808	0.00148334
cg03927037	0.00148375
cg00918762	0.00148397
cg21998383	0.00148411
cg22526131	0.00148698
cg09132902	0.0014875
cg05136099	0.00149339
cg00161124	0.00149428
cg04655299	0.00149533
cg00100361	0.00149596
cg14535652	0.00149781
cg02966792	0.00150023
cg04236871	0.00150166
cg26801242	0.00150372
cg04809787	0.00150476
cg17999527	0.00150602
cg03815879	0.0015071
cg14168269	0.00150875
cg05492660	0.00150946
cg08863440	0.00151285
cg22126965	0.00151297
cg24490202	0.00151535
cg16169732	0.00151662
cg21027908	0.00151732
cg24505730	0.00151914
cg15461842	0.00152103
cg04125373	0.00152399
cg25451780	0.00152574
cg05989381	0.00152588
cg20111235	0.00152635
cg03985168	0.00152824
cg14306956	0.00152877
cg05685741	0.00153319
cg17214237	0.00153733
cg09234966	0.00153817
cg07180934	0.00153902
cg07808590	0.00154075
cg12367811	0.00154123
cg08151705	0.00154214
cg08176485	0.00154344
cg20999755	0.0015461
cg08822779	0.00154658
cg23671194	0.0015474
cg10427811	0.00154765
cg14001557	0.00154961
cg03822098	0.00155161
cg21838979	0.00155166
cg10941151	0.00155186
cg10705124	0.00155366
cg00407040	0.00155403
cg16148871	0.00155451
cg02889418	0.001556
cg01635193	0.00155641
cg14531340	0.00155972
cg04678713	0.00155995
cg01782675	0.00156342
cg25602182	0.00156453
cg07597078	0.00156577
cg14331715	0.00156585
cg26822438	0.00156679
cg21165604	0.00156729
cg17754943	0.00156737
cg14413482	0.00156805
cg22539279	0.0015683
cg00648911	0.00156858
cg13366567	0.00156941
cg07408633	0.00156956
cg04706353	0.00156965
cg15698347	0.00157054
cg07216976	0.00157178
cg12934686	0.00157297
cg21921520	0.00157461
cg24168549	0.00157618
cg02223783	0.00157678
cg08933237	0.00157731
cg20215007	0.00157739
cg12779823	0.00157759
cg17555825	0.00157921
cg16875425	0.00158373
cg06895295	0.00158436
cg00553195	0.00158496
cg22670572	0.00158525
cg26959235	0.00158763
cg03674265	0.00159323
cg02929701	0.00159394
cg24893117	0.00159431
cg17013193	0.00159514
cg08060454	0.00159572
cg02260363	0.00159676
cg01522335	0.00159917
cg00633736	0.00159944
cg27240314	0.00160026
cg18685408	0.00160034
cg14334897	0.00160038
cg26902735	0.00160142
cg24434262	0.00160151
cg12813547	0.00160405
cg04376092	0.00160858
cg04805109	0.00160946
cg10117762	0.00160962
cg05699304	0.00161257
cg21544658	0.0016133
cg08485832	0.00161411
cg04587176	0.00161641
cg01796225	0.00161888
cg01687217	0.00161984
cg01047748	0.00161994
cg11619879	0.00162107
cg02138348	0.00162184
cg07347645	0.0016223
cg00966333	0.00162352
cg02322843	0.00162373
cg00452561	0.00162551
cg22584582	0.0016262
cg21880149	0.0016287
cg19464309	0.00163174
cg17482424	0.00163369
cg16422944	0.00163468
cg00584971	0.0016348
cg16434331	0.00163509
cg27106904	0.00163617
cg13361168	0.00163683
cg09176233	0.0016379
cg01564640	0.00163968
cg12301000	0.00163972
cg04171554	0.00163985
cg17395034	0.00164034
cg11305438	0.00164042
cg02269038	0.00164563
cg05976119	0.00164664
cg13163532	0.00164863
cg23444373	0.00165149
cg02007388	0.00165301
cg01818121	0.00165498
cg06367925	0.00165749
cg06678935	0.00165843
cg24383891	0.00165929
cg19156280	0.00165964
cg25312118	0.00166039
cg25908778	0.00166187
cg18296227	0.00166392
cg21092462	0.00166496
cg03395032	0.00166835
cg12011136	0.00166909
cg06102564	0.00166957
cg17838402	0.00166991
cg00479986	0.00167091
cg07480243	0.00167229
cg02880425	0.00167295
cg19909516	0.00167608
cg08309692	0.00167677
cg17532497	0.00167788
cg24251800	0.00167891
cg06943925	0.00168078
cg20798017	0.00168168
cg24297976	0.00168192
cg16151146	0.00168513
cg19937938	0.00168547
cg02513045	0.00168867
cg19635884	0.00168959
cg07027075	0.00169436
cg00937280	0.0017037
cg20012761	0.00170391
cg04840813	0.0017041
cg17853378	0.00170521
cg08388882	0.00170561
cg04804926	0.00170824
cg16396891	0.00171175
cg24209115	0.00171229
cg06632943	0.00171232
cg04999465	0.00171292
cg15446115	0.00171711
cg10742629	0.00171758
cg15129307	0.00172081
cg21583565	0.00172168
cg14634755	0.00172399
cg12598606	0.00172656
cg10951305	0.00172818
cg23346801	0.00172917
cg26281621	0.00173032
cg00688546	0.0017322
cg00963785	0.00173253
cg06505000	0.0017332
cg15240418	0.00173615
cg21025280	0.00173787
cg14116388	0.00173938
cg24244752	0.00173968
cg00822433	0.00174029
cg22299191	0.00174339
cg20240068	0.00174565
cg17207944	0.00174785
cg01919632	0.00174882
cg23540702	0.00174886
cg17600231	0.00174894
cg10937890	0.00174984
cg07485754	0.00175033
cg07828939	0.0017509
cg24999255	0.00175178
cg08130546	0.00175461
cg01730668	0.00175524
cg00458868	0.00175572
cg04616680	0.0017582
cg24459140	0.00175949
cg12830185	0.00176001
cg13856555	0.00176109
cg19261559	0.00176235
cg03986130	0.00176436
cg25782935	0.00176596
cg19179572	0.00176822
cg13744221	0.0017684
cg09488838	0.001771
cg13658093	0.0017711
cg18129296	0.00177142
cg03714127	0.00177161
cg24832498	0.00177164
cg06140698	0.00177195
cg10868706	0.00177275
cg04585435	0.00177497
cg11903096	0.00177623
cg13739851	0.00177873
cg08555042	0.00177935
cg01547676	0.00177953
cg10096929	0.00178075
cg03019944	0.00178147
cg10103631	0.00178223
cg00079076	0.00178358
cg02358172	0.00178364
cg23478354	0.00178677
cg15442678	0.00178884
cg08737002	0.00178914
cg04917177	0.00178918
cg00548526	0.00179241
cg04239994	0.0017931
cg26668836	0.00179429
cg23931558	0.00179629
cg11017498	0.00179792
cg14522350	0.00179918
cg05896283	0.00180128
cg18483320	0.00180138
cg14194075	0.00180171
cg05920891	0.0018022
cg04672706	0.00180328
cg00796679	0.00180378
cg08473764	0.00180769
cg10570351	0.00180883
cg16842449	0.0018093
cg13298359	0.00181004
cg00904438	0.00181163
cg04088893	0.00181177
cg27004291	0.00181185
cg20218280	0.00181259
cg26294237	0.00181265
cg24436373	0.00181391
cg09671119	0.00181427
cg18177979	0.00181443
cg13425515	0.00181646
cg07173149	0.00182009
cg02146941	0.00182336
cg02651961	0.00182336
cg08252691	0.00182526
cg14976741	0.00182653
cg12574032	0.00182735
cg23234361	0.00182774
cg05149144	0.0018305
cg22374567	0.00183124
cg03817939	0.00183183
cg01493740	0.00183225
cg10154763	0.00183285
cg08220811	0.0018333
cg04106185	0.0018333
cg12428160	0.00183982
cg25495685	0.00184075
cg01998099	0.00184097
cg01748757	0.00184102
cg03202732	0.00184128
cg05475386	0.00184262
cg12703240	0.00184286
cg04629914	0.00184504
cg08973102	0.00184714
cg08793239	0.00184848
cg01228339	0.0018496
cg13332925	0.00184966
cg05129523	0.0018497
cg01864032	0.00185139
cg15518042	0.0018521
cg25324164	0.00185405
cg06676088	0.0018541
cg10065517	0.00185496
cg07989586	0.00185553
cg04633298	0.00185652
cg16763576	0.00185702
cg21125147	0.00185778
cg16707641	0.00185881
cg11913753	0.00185923
cg21043808	0.00186086
cg06424564	0.00186139
cg12916973	0.00186179
cg00647646	0.0018633
cg06710349	0.00186411
cg04990190	0.00186421
cg08585128	0.00186466
cg14486995	0.00186516
cg22454440	0.00186567
cg09230524	0.00186925
cg18527764	0.00186983
cg14660710	0.00187185
cg06730409	0.00187326
cg02471183	0.00187956
cg03055671	0.00187984
cg00845602	0.00188224
cg14461474	0.00188229
cg25325501	0.00188325
cg23064627	0.00188367
cg20487860	0.00188377
cg03942922	0.00188408
cg14705919	0.00188432
cg25232770	0.0018872
cg14940165	0.001888
cg19239531	0.00188846
cg24994893	0.00188965
cg02019318	0.00188992
cg04153768	0.00189078
cg21101143	0.0018915
cg05251122	0.00189304
cg00566635	0.00189397
cg21240855	0.00189601
cg01284869	0.0018965
cg26686277	0.0018999
cg18157976	0.00190026
cg10593983	0.00190209
cg20637375	0.00190286
cg09595044	0.00190592
cg10686550	0.00190618
cg13632981	0.00190842
cg26897081	0.00191143
cg08168202	0.00191265
cg03194311	0.00191298
cg24205387	0.00191363
cg07696542	0.00191368
cg27316036	0.00191495
cg15534928	0.00191538
cg08521539	0.00191773
cg01526870	0.00192199
cg24686845	0.00192403
cg17734798	0.00192535
cg04616595	0.00192768
cg18135186	0.00192783
cg02310286	0.00192805
cg03714573	0.00192854
cg13872749	0.00193073
cg19291606	0.00193198
cg09294173	0.00193203
cg10516701	0.00193329
cg05912094	0.00193396
cg13644182	0.00193553
cg26665459	0.00193683
cg17714423	0.00193762
cg18145431	0.00193778
cg25139334	0.00193783
cg12145026	0.00193892
cg02383323	0.00194029
cg00742612	0.00194122
cg24400921	0.00194227
cg05645002	0.00194767
cg23537415	0.00195208
cg21084704	0.0019544
cg24940138	0.00195823
cg12076664	0.00195882
cg11700282	0.00196317
cg13822669	0.00197055
cg05450383	0.00197256
cg20327057	0.00197392
cg27245960	0.0019822
cg19823409	0.00198254
cg14878361	0.00198431
cg26222437	0.00198638
cg07462200	0.00198668
cg09449562	0.00198726
cg09178368	0.00198735
cg23111342	0.00199007
cg02517932	0.00199018
cg06707146	0.00199182
cg15166036	0.00199266
cg23352925	0.00199328
cg00508024	0.00199598
cg23053513	0.00199708
cg18954434	0.00199791
cg06121113	0.00199799
cg27627958	0.0019981
cg10017881	0.00199922
cg22480404	0.00200025
cg01545328	0.0020007
cg12550490	0.00200156
cg24639117	0.00200205
cg14619175	0.00200347
cg07638282	0.00200389
cg09963654	0.00200657
cg07699673	0.00200722
cg09563244	0.0020073
cg05707244	0.0020077
cg19776847	0.00201263
cg06313479	0.00201346
cg26881802	0.00201381
cg21593513	0.00201515
cg14978440	0.0020159
cg20379012	0.00201878
cg14819996	0.00201914
cg17438893	0.00202014
cg14074184	0.00202286
cg07320087	0.00202418
cg15734968	0.00202657
cg02234780	0.00202687
cg23915065	0.00202713
cg13533335	0.00202772
cg16290064	0.00202864
cg22596108	0.00203043
cg03462622	0.00203163
cg03551756	0.00203434
cg02480610	0.00203543
cg08472781	0.00203718
cg07096512	0.00204009
cg21289437	0.00204154
cg27403628	0.00204245
cg17520314	0.00204486
cg22720482	0.00204745
cg09716762	0.00204751
cg20090194	0.00205137
cg20981412	0.00205216
cg15881119	0.00205359
cg06428175	0.00205413
cg10811052	0.0020543
cg11323650	0.00205629
cg06452464	0.00205809
cg05008927	0.0020589
cg22621390	0.00205938
cg15818827	0.00206084
cg24930536	0.00206149
cg20844901	0.00206356
cg16959037	0.00206401
cg05895873	0.00206437
cg12924224	0.0020648
cg14904272	0.00206789
cg20884163	0.00206846
cg09287834	0.00206891
cg02609817	0.00206964
cg07251046	0.00207143
cg11969491	0.00207168
cg08368520	0.00207177
cg07588571	0.00207219
cg25700077	0.00207388
cg18551353	0.00207401
cg02224369	0.00207464
cg16329509	0.0020751
cg08824840	0.00207526
cg06407470	0.00207716
cg01245284	0.00207729
cg08934318	0.00207794
cg12503912	0.00208001
cg05953549	0.00208023
cg04654429	0.00208282
cg18818834	0.00208292
cg10808887	0.002084
cg14037114	0.00208456
cg00075634	0.00208481
cg13443844	0.00208508
cg12620499	0.00208691
cg16698586	0.00208748
cg02160684	0.00208762
cg14047844	0.00208916
cg04238348	0.00208964
cg06659352	0.00208979
cg12810090	0.0020922
cg20954179	0.002093
cg00679007	0.00209396
cg00840370	0.00209645
cg14398973	0.002097
cg19841859	0.00209979
cg03849687	0.002101
cg25130962	0.00210121
cg24146053	0.0021098
cg12007596	0.00211037
cg08843513	0.00211321
cg10061770	0.00211337
cg02436098	0.0021168
cg00204390	0.00211753
cg05568839	0.00211976
cg08674864	0.0021218
cg11754095	0.00212329
cg09224040	0.00212363
cg08903441	0.0021255
cg15201677	0.00212633
cg17196739	0.00212791
cg06206313	0.00212801
cg13962286	0.00212904
cg13782548	0.00212954
cg21215409	0.00213015
ch.X.112318143R	0.00213035
cg13551263	0.00213143
cg23438437	0.00213208
cg06091539	0.00213303
cg15949553	0.00213338
cg09999998	0.0021337
cg06399800	0.00213472
cg01314576	0.00213492
cg24928161	0.00213541
cg25161386	0.00213681
cg25869832	0.00213726
cg08460865	0.00213841
cg10835308	0.00214039
cg09226087	0.00214545
cg03178748	0.0021495
cg10786916	0.00215164
cg16138557	0.00215317
cg16594869	0.00215348
cg01176393	0.00215437
cg17492574	0.00215562
cg03371125	0.00215618
cg17912010	0.00215624
cg10622456	0.00215955
cg00216305	0.00216006
cg01113789	0.00216389
cg23378609	0.00216535
cg15581880	0.00216641
cg08134518	0.00216738
cg25137841	0.00216837
cg10424974	0.00217252
cg03868332	0.00217302
cg15051882	0.00217685
cg07988120	0.00217776
cg21693534	0.00217843
cg15132673	0.0021785
cg04994582	0.00218047
cg04986591	0.00218189
cg15742758	0.00218598
cg06688183	0.00218692
cg06321883	0.00218712
cg02459704	0.00218861
cg09538573	0.00219209
cg13352668	0.00219476
cg20141018	0.00219483
cg03865925	0.00219687
cg12570922	0.00219853
cg09370245	0.00220068
cg19004887	0.00220095
cg05280964	0.00220174
cg08612271	0.00220223
cg20985486	0.00220643
cg01611175	0.00220683
cg02296079	0.00220944
cg05304178	0.0022114
cg24817053	0.00221345
cg24573508	0.00221421
cg05960240	0.00221452
cg21884509	0.00221627
cg15391100	0.002218
cg07553754	0.00221803
cg10126234	0.00221841
cg24038794	0.00221937
cg07216803	0.00222033
cg14564939	0.00222069
cg01350394	0.00222075
cg16182936	0.0022215
cg02857398	0.00222205
cg04878498	0.00222281
cg22280475	0.00222424
cg14537588	0.00222567
cg17239385	0.00222667
cg09204767	0.00222793
cg09185829	0.00222912
cg11104634	0.00223053
cg21991173	0.00223166
cg10422824	0.00223431
cg05369707	0.00223686
cg05304658	0.00223734
cg23557830	0.00223828
cg04640269	0.00223834
cg17609951	0.00224018
cg22288012	0.00224115
cg03222066	0.00224152
cg15421184	0.00224228
cg20173976	0.0022425
cg25599475	0.0022428
cg13574263	0.00224692
cg04842253	0.00224883
cg18204274	0.00224946
cg01322839	0.0022506
cg24617884	0.00225075
cg17989584	0.00225258
cg22570250	0.00225304
cg07010552	0.00225392
cg09736953	0.00225405
cg05783135	0.00225773
cg04230868	0.00225779
cg07864160	0.00225964
cg14043690	0.00225985
cg20827629	0.00226062
cg17821473	0.00226172
cg18982542	0.00226555
cg03114371	0.00226584
cg17217807	0.00226592
cg04480708	0.00226874
cg19072609	0.00227034
cg16361995	0.00227071
cg06609282	0.00227225
cg00493429	0.00227412
cg14177184	0.00227424
cg11541931	0.00227425
cg18364576	0.00227543
cg20101557	0.00227566
cg16370918	0.00227656
cg08558294	0.00227667
cg06077359	0.00227986
cg26075259	0.00228162
cg10635494	0.00228276
cg06891869	0.00228518
cg02731226	0.00228884
cg04363092	0.00228884
cg07448824	0.00228941
cg08364970	0.00229035
cg24028161	0.00229055
cg19699106	0.00229418
cg20619456	0.00229486
cg14255396	0.00229641
cg03358468	0.0022986
cg10313385	0.00229925
cg00713294	0.00230388
cg03915940	0.0023091
cg05928611	0.00230941
cg20212699	0.00231363
cg10622580	0.00231365
cg13713832	0.0023144
cg24347323	0.00231542
cg13970092	0.00232002
cg14593760	0.00232085
cg27306787	0.00232357
cg23834489	0.00232833
cg27116543	0.00232853
cg13311409	0.00233063
cg14172302	0.00233356
cg19349811	0.00233382
cg00909706	0.00233392
cg14268714	0.00233431
cg17465410	0.00233456
cg06714320	0.00233762
cg20445034	0.00233829
cg01958331	0.00233946
cg09219011	0.00234069
cg14323415	0.0023407
cg19470987	0.00234093
cg08123463	0.00234098
cg08014430	0.00234265
cg04001014	0.00234448
cg06436032	0.00234553
cg00389919	0.00234589
cg02712555	0.0023475
cg04420991	0.00234794
cg06981781	0.00234806
cg24301370	0.00234942
cg02609361	0.00234998
cg06636527	0.00235241
cg10240458	0.0023561
cg27230784	0.00235696
cg08164294	0.00235826
cg01089702	0.00236006
cg12382456	0.00236026
cg22431025	0.00236052
cg25210850	0.00236105
cg10416922	0.00236165
cg14411725	0.00236358
cg24889694	0.00236364
cg17471757	0.00236463
cg25265969	0.00236575
cg20455570	0.00236589
cg06917265	0.00236858
cg25231904	0.00237008
cg23221885	0.00237133
cg15945593	0.00237188
cg26379230	0.00237358
cg04858096	0.00237443
cg11038074	0.00237513
cg26227027	0.00237588
cg11555617	0.00237641
cg09536315	0.00237711
cg06853142	0.00238147
cg24559868	0.00238397
ch.4.110463737R	0.00238714
cg13285174	0.00238744
cg16088563	0.00238748
cg04106389	0.00238771
cg06488349	0.0023883
cg14537031	0.00238912
cg16209909	0.0023941
cg27272290	0.00239563
cg18132228	0.00239572
cg16025468	0.00239661
cg19705300	0.00239793
cg24631913	0.0023999
cg08049061	0.00240032
cg01912915	0.00240219
cg00961904	0.00240429
cg20740249	0.00240968
cg10851763	0.00241008
cg12184930	0.00241677
cg06805513	0.00241678
cg05721230	0.00241748
cg04645818	0.0024186
cg10731910	0.0024189
cg12739948	0.00242091
cg17609600	0.00242206
cg24267828	0.0024235
cg04278225	0.0024244
cg04792727	0.00242551
cg10440196	0.00242588
cg02492907	0.00242792
cg10432586	0.00243054
cg16705095	0.00243187
cg07791464	0.00243193
cg17325139	0.00243322
cg04215897	0.00243371
cg18685243	0.00243647
cg23548201	0.00243655
cg00239071	0.00243806
cg14437442	0.00244149
cg15103010	0.00244251
cg12203883	0.00244265
cg24052817	0.00244266
cg18152455	0.00244313
cg06169179	0.00244369
cg21030743	0.00244473
cg15573334	0.00244487
cg09906448	0.00244837
cg04178596	0.00244864
cg14620768	0.00244889
cg15794372	0.0024491
cg23592590	0.00245019
cg21797793	0.00245061
cg13264548	0.00245084
cg24154650	0.00245245
cg26386673	0.00245321
cg12378939	0.00245439
cg13908323	0.00245522
cg11495387	0.00245548
cg16797983	0.00245651
cg18823302	0.00245797
cg16739530	0.0024609
cg09707262	0.00246127
cg20623853	0.00246209
cg15193638	0.00246225
cg04122788	0.00246264
cg16874812	0.00246284
cg16260807	0.00246449
cg22812005	0.00246487
cg00916659	0.0024673
cg10619864	0.00246771
cg12465678	0.00246823
cg15327559	0.00246972
cg21465948	0.00247699
cg25642476	0.00247804
cg14520077	0.00247814
cg07250515	0.00247904
cg16523044	0.00247918
cg06782710	0.00248009
cg11688314	0.00248015
cg00042733	0.00248106
cg12614283	0.00248117
cg09831081	0.00248155
cg11682774	0.00248202
cg11874272	0.00248248
cg00756734	0.00248691
cg03059073	0.00248898
cg24136431	0.00249003
cg10270595	0.00249067
cg22391205	0.00249079
cg08059768	0.00249098
cg08802890	0.0024924
cg03465157	0.00249256
cg16591046	0.00249261
cg14639847	0.00249268
cg08431884	0.00249334
cg08480903	0.00249448
cg14339971	0.002497
cg23635694	0.00249991
cg24375476	0.00250025
cg05667401	0.00250093
cg22429776	0.00250097
cg08034397	0.00250203
cg19724256	0.00250308
cg16237672	0.00250396
cg08617069	0.00250412
cg09244462	0.00250513
cg19164400	0.00250708
cg02991727	0.00250771
cg27388962	0.00251122
cg07261848	0.00251213
cg01614477	0.00251324
cg25179313	0.00251525
cg25581352	0.00251688
cg27151770	0.00251704
cg01156374	0.00251714
cg12547279	0.0025172
cg06095752	0.0025235
cg19297231	0.00252367
cg20422342	0.00252422
cg20173334	0.00252567
cg20679506	0.00252651
cg03074604	0.00252719
cg21306843	0.00252768
cg06368721	0.0025278
cg14833957	0.00252906
cg19610434	0.00253167
cg14108394	0.00253201
cg04467803	0.00253539
cg16865418	0.00253553
cg13993336	0.0025381
cg06438366	0.00254168
cg18471126	0.00254189
cg15396395	0.00254215
cg21067750	0.00254452
cg14515364	0.00254476
cg11148078	0.00254611
cg13624271	0.0025462
cg26718621	0.00254757
cg21987159	0.00254771
cg10872641	0.00254795
cg16755924	0.00254874
cg24579604	0.00254992
cg10778271	0.00255099
cg06197076	0.00255359
cg13291704	0.00255453
cg06933816	0.00255455
cg12689670	0.0025547
cg16055614	0.00255514
cg09178261	0.0025559
cg18115969	0.0025563
cg00586644	0.00255692
cg26673151	0.00255696
cg25362488	0.00255779
cg20587400	0.00255912
cg08749286	0.00255935
cg26059844	0.00255946
cg02082720	0.00256029
cg01336855	0.00256331
cg24940583	0.0025653
cg14199455	0.00256709
cg18711196	0.00256835
cg10712837	0.00256945
cg11745672	0.00257045
cg13000125	0.00257078
cg07039975	0.00257087
cg25231437	0.00257165
cg16622355	0.00257451
cg09403382	0.00257818
cg15868751	0.00257958
cg22927696	0.00257975
cg13160941	0.00258004
cg08668069	0.0025823
cg09491410	0.00258244
cg00589730	0.00258249
cg09844653	0.00258283
cg27401663	0.002584
cg03055449	0.00258661
cg04064185	0.00258704
cg17075998	0.0025888
cg12827761	0.00259303
cg19514542	0.0025941
cg18792041	0.00259447
cg23590244	0.0026025
cg20582036	0.00260564
cg26359150	0.00260604
cg06037699	0.0026064
cg11789885	0.00260755
cg10158961	0.00260784
cg06640991	0.00260805
cg22113679	0.00261003
cg17182025	0.00261039
cg21299445	0.0026106
cg24671153	0.00261293
cg22885062	0.00261466
[truncated: 38,750 more rows]
