# Supplementary material for: DNA Methylation Patterns of Chronic Explosive Breaching in U.S. Military Warfighters
Source: Front Neurol. 2020 Oct 23;11:1010. doi: 10.3389/fneur.2020.01010 (PMC7645105; doi:10.3389/fneur.2020.01010)
Supplement: Supplementary file 6 [file Table_3.XLSX]

## Sheet: Sheet 1
id
